# Supplementary material for: Propidium Monoazide-Treated, Cell-Direct, Quantitative PCR for Detecting Viable Chloramphenicol-Resistant Escherichia coli and Corynebacterium glutamicum Cells
Source: Genes (Basel). 2023 Nov 27;14(12):2135. doi: 10.3390/genes14122135 (PMC10743000; doi:10.3390/genes14122135)
Supplement: Supplementary file 1 [file genes-14-02135-s001.zip]

Archive with 1 entries (1 files):
- genes-2722152-supplementary.pdf
